# Supplementary material for: Targeted Dereplication of H. patulum and H. hookeranium Extracts: Establishing MS/MS Fingerprints for the Identification of Polycyclic Polyprenylated Acylphloroglucinols
Source: Molecules. 2025 Jun 10;30(12):2531. doi: 10.3390/molecules30122531 (PMC12195649; doi:10.3390/molecules30122531)
Supplement: Supplementary file 1 [file molecules-30-02531-s001.zip]

Archive with 1 entries (1 files):
- molecules-3654272-supplementary.pdf
